# Supplementary material for: Measuring the impact of anonymization on real-world consolidated health datasets engineered for secondary research use: Experiments in the context of MODELHealth project
Source: Front Digit Health. 2022 Sep 1;4:841853. doi: 10.3389/fdgth.2022.841853 (PMC9474677; doi:10.3389/fdgth.2022.841853)
Supplement: Supplementary file 1 [file Data_Sheet_1_v1.zip]

Archive with 10 entries (6 files):
- Supplementary Material/
- Supplementary Material/Supplementary Figure 1/
- Supplementary Material/Supplementary Figure 1/Supplementary Figure 1 caption.docx
- Supplementary Material/Supplementary Figure 1/Supplementary_Figure1_600dpi.png
- Supplementary Material/Supplementary Figure 2/
- Supplementary Material/Supplementary Figure 2/Supplementary Figure 2 caption.docx
- Supplementary Material/Supplementary Figure 2/Supplementary_Figure2_600dpi.png
- Supplementary Material/Supplementary Figure 3/
- Supplementary Material/Supplementary Figure 3/Supplementary Figure 3.docx
- Supplementary Material/Supplementary Figure 3/Supplementary_Figure3_600dpi.png
